# Supplementary material for: Thymopentin enhances adenoviral oncolytic therapy by regulating macrophages and CD8+ T cells
Source: Commun Med (Lond). 2026 Mar 16;6:265. doi: 10.1038/s43856-026-01509-6 (PMC13136370; doi:10.1038/s43856-026-01509-6)
Supplement: Supplementary file 4 — Supplementary Data 1 [file 43856_2026_1509_MOESM4_ESM.xls]

## Sheet: FIG 1B-1D
Figure 1B	PBS								TP5						ADV						ADV+TP5
1	58.286	60.9332	75.766	77.8435	52.628	50.823	66.7305	69.4411	66.816	65.8944	49.8286	79.5073	69.1769	67.1682	73.7525	48.9078	78.4787	96.065	59.4534	70.9089	107.986	67.0647	68.7113	61.682	46.7897	64.2272	62.3835
3	71.893	76.0861	69.0873	71.2134	45.7229	71.3714	97.6439	89.2109	65.2749	71.2795	92.7799	94.5516	77.4338	117.202	74.0391	127.479	64.9942	61.9607	77.567	82.1916	116.61	108.421	58.4187	65.5441	57.3555	81.9609	80.5543
5	82.7064	102.337	92.2218	151.615	148.507	60.0307	123.274	114.187	59.5947	85.2951	105.026	75.5848	54.1523	104.372	71.8796	98.3183	48.5017	56.5709	80.1946	87.0426	102.23	74.5252	58.089	88.2558	64.3914	83.9422	63.1632
7	100.001	111.069	135.186	157.645	214.811	91.0208	167.09	152.341	91.4489	109.601	104.85	103.026	127.386	111.978	102.394	138.07	110.752	57.2051	117.212	78.9329	105.682	77.1677	64.1178	89.0997	58.0117	92.2747	72.3771
9	208.177	129.211	250.526	194.076	206.655	346.794	288.799	327.196	162.202	142.161	153.73	174.56	151.926	237.244	276.069	171.011	121.465	79.8033	168.259	126.668	172.66	153.778	138.066	166.759	96.5566	162.927	111.392
11	359.9	339.229	411.23	191.07	258.778	427.261	520.937	306.658	165.957	266.978	235.872	364.945	193.533	384.412	188.629	235.843	322.903	118.523	304.066	220.814	222.964	234.922	165.753	186.664	129.573	211.471	96.7456
13	531.911	538.362	425.323	318.705	494.118	611.976	564.346	490.905	267.012	308.496	306.303	473.002	317.133	465.171	324.806	369.731	391.643	208.097	355.783	267.065	333.286	335.752	291.131	230.844	221.564	292.743	224.103
15	717.881	764.779	647.535	496.459	582.377	790.616	548.633	753.503	295.055	542.888	351.545	671.872	410.03	807.879	429.559	347.253	720.077	353.738	439.993	417.048	495.353	432.971	502.692	273.17	368.396	339.68	307.507
17	792.989	906.394	876.98	695.527	644.743	810.721	704.302	807.981	397.301	576.34	494.195	736.385	493.496	742.971	565.129	436.445	882.16	376.108	653.305	411.756	682.36	576.596	462.158	381.634	383.91	356.327	237.058
19	1008	996.357	823.763	816.116	1060.88	1275.67	928.026	1125.8	708.117	910.168	689.926	934.07	641.694	1113.26	796.405	658.757	1104.29	496.468	903.656	654.368	693.244	733.179	688.212	470.624	754.007	371.244	400.925
21	1132.56	1260.88	1095.74	1040.16	1549.89	1221.65	1381.58	1091.88	863.077	986.635	834.46	1297.12	991.247	1083.8	1174.85	786.13	995.992	740.655	1267.2	825.277	874.265	862.718	707.366	597.53	686.71	548.156	506.807
Figure 1D
1	20.8	20.9	21.8	21.8	22.3	20.3	19.9	22.5	20.2	20.4	22.2	20.4	22.2	20.1	19.9	22.7	19.8	21.2	20.4	21.5	20.9	22	20.5	21.2	23.5	21	23.5
3	20.4	19.9	21.3	20.6	20.9	20.7	19.8	22	17.3	19.6	21.8	20.8	20.6	19.8	20.3	23.5	21	22.9	18.1	20.7	21.2	21.2	18.5	21.2	22.6	20.1	23.9
5	20.3	20.1	21.4	20.3	20.8	20.6	20.1	21.8	19.3	19.9	20.3	20.7	19.3	19.4	20.1	19.3	19.7	19.4	20.5	18.3	18.7	21	18.8	20.9	21.8	19.3	22.1
7	18.4	19.8	19.3	19.5	19.9	19	20.4	20.1	19.6	19.5	20.3	20.6	19.3	19.4	19.1	20.9	21.3	17.7	19.5	20	19.3	19.8	19.3	20.7	21.4	19.7	21.6
9	19.4	20.4	19.8	21.2	20.1	18.5	21.3	20.8	21.4	20.5	22	23	20.2	20.8	18.9	22	20.8	17.4	19.7	20.9	21.3	20.7	20.6	21.4	20.3	20.6	22.6
11	22.4	21	20.3	21	20.5	19.6	21.6	20.8	18.8	21.8	22.2	22.6	19.8	19.8	19.3	22.5	21.8	19.6	22	21.1	21.6	21	21.3	21.6	20.5	20.9	24.1
13	21.8	20.3	20	20.9	20.8	19.8	21.2	20.3	19.2	19.8	21.3	22.9	20.9	21	21	23.4	21.2	20.8	21.5	21.2	21	21.5	20.6	21.4	21	21.1	24.7
15	21.6	20.5	18.9	20.9	20.9	20	21.4	20.5	19.8	19.2	23.1	24.7	19.2	21.7	22	23.4	21.3	21.5	23.1	21.9	21.3	21.6	21.3	21.1	21.2	21.8	25.6
17	21.6	20.9	19	21.1	21.6	19.9	21	21.8	17.3	19.3	23.2	24.2	19.8	21.2	22.3	23.5	21.4	22	23.2	21.9	22.3	21.4	22	21.8	21.1	22.1	25.2
19	22.1	21.1	19.4	21.5	21.3	19.9	20.9	22	17.8	20.5	24.2	24.1	20	21.3	22.3	24.1	23.1	22.8	23.5	22	22.4	21.9	21.9	22.1	20.9	21.4	24.1
21	23.7	21.7	20.4	22	21.8	20.8	22	22	18.7	21.4	23.8	24.3	21.4	22.6	22.6	24.4	22.9	23.3	23.7	23	23.1	22.1	22.4	22.7	21	21.9	24.2
Figure 1C	PBS	TP5	ADV	ADV+TP5
N1	23	29	31	29
N2	25	27	23	29
N3	27	29	26	37
N4	29	24	35	33
N5	21	27	27	35
N6	25	28	29	37
N7	25		28	33
N8	23

## Sheet: FIG 1E-1G
Figure 1E	PBS									TP5									ADV									ADV+TP5
1	159.327	88.9542	94.2589	79.8973	100.676	83.9712	94.6564	78.813	115.463	102.394	104.85	127.386	70.9135	116.549	95.6952	99.726	92.5826	126.47	52.5845	204.355	91.5921	169.746	115.073	84.2953	110.532	95.3092	111.995	105.682	113.274	71.598	70.034	99.3374	102.605	93.7614	100.833	163.559
4	227.365	163.733	166.978	145.143	122.951	91.8802	195.463	100.501	123.718	144.772	154.064	182.077	120.077	131.258	162.025	186.496	93.0978	136.948	114.967	232.24	171.208	208.022	116.137	138.141	120.585	204.559	92.6335	159.048	164.113	158.199	221.023	151.053	154.682	171.64	152.78	104.733
7	367.864	227.027	267.628	262.26	247.693	261.935	202.523	312.689	300.212	196.159	204.602	175.923	253.529	279.08	221.415	215.344	160.971	212.438	160.061	245.276	206.936	265.362	166.248	362.515	182.158	282.308	229.74	169.589	195.213	179.637	259.99	332.426	180.532	278.624	183.235	169.679
10	456.79	300.253	342.922	468.443	305.746	328.903	270.467	398.441	384.761	268.985	324.971	261.263	318.504	290.679	362.482	321.855	253.317	333.948	212.867	289.378	270.78	339.043	225.293	423.354	253.422	316.67	288.431	231.522	204.194	231.485	304.25	338.732	220.157	316.048	230.947	203.946
13	598.48	440.021	398.975	586.104	402.038	350.228	319.964	536.159	441.095	346.921	452.69	352.565	397.445	415.249	407.566	355.191	348.288	350.985	245.525	330.642	348.288	384.306	345.625	592.089	290.444	346.25	398.061	289.12	245.648	255.847	370.486	399.43	253.057	420.977	287.384	272.434
16	785.926	619.571	525.567	818.356	462.562	476.472	374.389	634.029	633.929	403.705	604.449	436.435	490.247	735.725	541.662	500.473	506.713	488.226	292.132	451.212	442.211	490.477	416.268	639.319	400.642	384.258	538.692	362.451	257.004	324.416	511.481	531.156	306.192	558.801	323.263	354.729
19	1241.08	673.508	676.006	1102.6	642.356	689.271	463.648	806.043	986.6	504.383	795.266	567.964	655.597	892.411	694.675	628.253	630.289	477.615	374.129	642.337	523.1	553.643	588.746	705.959	481.705	563.08	624.427	414.406	312.539	403.857	622.72	547.801	393.94	720.805	429.232	395.818
22	1485.03	738.694	863.039	1247.12	835.436	924.014	583.105	1112.3	1320.08	546.533	998.018	614.063	726.197	970.078	948.42	838.052	700.182	826.248	465.965	692.886	672.098	639.356	760.93	676.059	607.042	805.286	858.399	513.451	308.541	521.705	675.864	780.23	460.598	1010.42	513.744	443.001
25	1591.33	1079.45	1215.11	1542.98	1192.38	1064.24	922.604	1327.45	1596.64	704.039	1193.88	762.206	883.862	1088.51	1280.31	1247.31	778.308	793.837	709.744	872.907	1092.27	725.332	905.585	932.236	849.753	814.392	1147.02	560.342	394.693	652.728	736.691	761.902	569.638	971.345	607.19	513.059
Figure 1G
1	19.7	18.7	19.7	20.9	19.7	21.3	19.2	20.7	20	20.6	21.7	19.8	21.5	19.3	18.3	19.9	17.3	20.3	20.3	19.5	19.6	18.2	19.1	19.2	20.7	19.1	19.4	18.8	17.3	20.3	18.3	20.3	20.8	19.2	19.2	19.7
4	19.9	19.4	20.6	21.2	20.1	22.6	18.8	19.9	20.1	20.1	21.8	19.9	21.6	19.4	21	20.3	20.1	20.8	20.2	19.9	19.9	18.9	19.6	19.5	21	19.5	19.8	19.4	20.1	20.8	21	20.2	21.5	19.7	19.6	20.5
7	20.2	19.6	20.4	21.2	20.6	22.4	19.2	19.6	20.9	20.3	21.5	19.2	21.8	19.7	20.9	20.1	19.7	21.3	20.8	20	20.6	18.8	19.9	19.9	21.2	19.5	19.8	19.9	19.7	21.3	20.9	20.8	21.5	19.8	19.7	20.7
10	20.5	20.3	21.2	21.6	20.6	22.3	20.1	20.9	20.4	20.7	21.5	19.2	21.3	19.7	21.3	20.3	20.3	21.5	20.8	20.4	21.2	18.9	20.1	20.4	21.4	19	20.2	19.8	20.3	21.5	21.3	20.8	21.6	19.8	19.4	19.8
13	20.6	20.2	21.8	21.8	20.7	22.9	20.8	20.4	20.3	20.8	21.8	19.6	21.2	20.3	21.3	21	20.7	22.3	21.2	20.4	20.9	18.9	19.9	20.8	20.1	19.2	20.1	19.8	20.7	22.3	21.3	21.2	21.1	19.8	19.2	19.9
16	22.1	20.7	21.5	22.7	21.9	23	21.2	20	20.2	20.8	22.2	20.3	21.7	20.5	21.8	20.5	20.3	22	20.8	20.4	20.8	19.2	20	21.2	21.5	19.5	20.6	20.4	20.3	22	21.8	20.8	20.6	20.2	19.9	20.4
19	21.9	21.6	22.7	22.4	21.8	23.5	21	20.5	20.2	20.4	22.1	20.4	21.5	20.9	22.1	21.6	19.9	22.4	20.6	19.7	20.2	19.1	19.8	21	21.1	19.4	20.5	20.8	19.9	22.4	22.1	20.6	20.4	20.3	19.7	20.1
22	20.8	21.6	22.7	22.7	21.8	21.5	20.8	20.5	20.8	21.6	21.7	20.5	21.9	20.8	21.5	21	20.1	20.7	20.7	21.3	22.1	21.8	20.3	20.2	21.2	19.7	21.2	21.2	20.1	20.7	21.5	20.7	19.7	20.3	20	20.6
25	23.2	21.9	23.9	23.2	22.6	25.6	22.1	21.2	20.7	22.1	22.3	21.3	22.1	21.6	23.2	21.9	21.9	22.8	20.9	21.9	20.6	21.5	21.6	21.5	21.9	20.1	21.2	21.3	21.9	22.8	23.2	20.9	20.6	22.4	20.4	21
Figure 1F	PBS	TP5	ADV	ADV+TP5
N1	25	37	38	37
N2	31	31	36	48
N3	31	40	34	34
N4	25	34	28	34
N5	31	31	31	38
N6	34	34	40	34
N7	34	28	31	40
N8	28	34	33	45
N9	25	37	37	40

## Sheet: FIG 1H-1J
Figure 1H	PBS								TP5								ADV								ADV+TP5
1	40.0781	57.9997	79.4349	98.1612	63.883	68.6149	72.6975	54.0666	37.5648	53.9921	49.4971	55.1285	60.3462	106.427	55.3355	57.2602	84.195	88.7604	65.2421	54.7165	64.6174	56.6211	60.4652	77.9421	85.6114	78.5593	40.1345	75.239	44.6303	41.0097	49.2765	74.4934
4	56.6223	69.8953	126.47	76.8992	78.0187	60.7736	64.2036	92.5826	120.179	86.8137	65.2058	89.9268	100.55	145.327	50.9592	136.145	90.4488	233.514	100.676	94.3696	83.9712	78.813	95.9278	121.896	113.88	126.947	46.1856	164.316	107.764	56.0792	65.4931	116.886
7	74.1738	100.501	241.143	122.29	122.951	106.88	173.724	123.718	173.941	86.5826	131.258	76.1406	162.025	171.005	89.9842	234.899	79.2112	269.351	117.648	116.137	92.6335	65.937	95.3207	190.05	68.6087	152.78	62.4204	79.7449	138.054	36.5662	68.8427	171.64
10	131.281	147.438	223.973	179.124	164.304	131.226	246.904	133.338	234.026	93.8599	125.586	115.069	149.701	214.372	164.3	301.186	95.7385	209.22	133.881	123.221	126.353	123.14	126.675	161.138	140.76	167.996	37.2332	217.834	34.8938	43.0128	78.0759	95.5524
13	147.648	220.255	352.482	302.846	153.69	105.19	447.309	131.573	179.45	113.087	135.32	152.547	141.346	204.817	61.9853	531.647	191.938	213.556	164.787	46.2003	78.1461	203.276	256.17	230.088	113.051	258.464	0	68.4896	56.4086	0	116.974	108.271
16	247.693	423.363	275.683	367.598	202.523	300.212	670.148	274.357	126.252	176.783	292.354	323.711	265.422	123.534	82.6875	661.406	187.817	314.432	300.468	21.9993	55.6675	182.851	363.122	194.769	186.813	332.426	0	44.7792	58.2185	0	93.7645	130.548
19	435.903	396.348	487.09	578.841	376.358	542.966	862.906	430.725	117.95	189.645	427.811	304.42	442.128	389.938	416.092	86.938	155.446	488.548	643.573	89.5637	80.6484	323.856	593.801	407.847	239.646	411.82	0	87.5454	70.5264	0	54.6243	191.016
22	843.219	583.356	929.636	763.561	584.222	913.066	1171.55	607.114	301.029	559.173	530.197	663.081	764.33	652.912	445.875	323.856	411.908	791.598	684.069	319.735	282.508	180.402	658.433	366.22	421.014	456.221	0	60.988	151.955	0	125.325	347.737
25	1141.17	813.462	1343.72	1211.9	811.17	999.301	1157.33	857.832	544.916	749.315	762.543	691.713	826.696	1041.87	551.212	411.976	646.53	1069.22	910.391	520.158	624.495	492.727	857.819	572.656	630.277	705.084	0	0	277.326	0	222.142	525.11
28	1593.43	1039.73	1557.12	1510.62	1012.25	1658.18	1531.31	1259.18	758.053	865.437	1250.18	1243.89	990.466	1785.78	728.761	597.304	907.005	1364.31	1333.75	837.443	796.926	648.325	1277.76	745.561	886.238	1019.45	0	0	544.567	0	276.012	724.678
Figure 1J
1	23.3	24.7	21.8	22.6	23.4	23.8	22.3	24.3	23.3	24.2	23.8	24.1	21	24	23.9	20.9	24.6	25.2	23.2	23.9	21.7	21.5	21.6	24.2	24.4	24.5	23.3	23.7	20.8	24	22.8	21.4
4	22.4	23.9	21.5	23.6	22.2	23.5	21.8	23.4	22.5	23.6	22.9	24.3	20.4	24.4	23.1	21.1	23.8	23.8	22.2	23.1	20.6	21.7	20.7	23.7	24	23.8	22.8	22.4	21.9	25.5	22.3	20.4
7	23.4	24.5	22.2	23.3	23.7	23.5	22	24.2	23.4	24.3	23.1	23.8	21.8	24.5	22.9	21.8	24.1	26.3	22.3	24.1	21.8	21.5	22.4	25.1	24.1	23.9	22.8	22.6	21.8	25.8	22.4	20.6
10	22.8	24.2	22.4	23	23.1	23	22.9	24.6	22.3	23.3	22.6	23	20.9	23.7	21.2	21	24.2	26	22	22.4	20.4	21.5	21.7	25.1	23.3	23.5	22.1	22.2	21.9	25.3	23.2	20.4
13	23.1	24.2	22.6	22.5	22.6	23.1	24	23.8	23	22.5	23	23.5	21.3	24	21.9	21.6	23.8	25.8	21.8	22.7	20.4	22.6	21.6	24.7	24.2	23.7	21.9	22.2	22	26.8	22.7	20.3
16	23.2	25.2	23.1	22.6	22.9	24.2	22.8	23.7	24.2	25.4	22.4	25.4	23.8	24.3	22.6	24.5	24.3	24.8	20.3	22.8	20.4	22.3	21.5	25.4	24.2	23.8	22.3	23.3	22.2	23.4	22.9	20.1
19	23.6	25.9	23.1	23.3	23.2	23.7	23.9	22.2	24.1	22.4	23.6	24	21.7	25.2	21.5	24.3	25.1	25.5	21.6	23.5	21.6	23.2	21.4	25.3	24.7	24.7	22.6	23.8	22.6	23.7	23.2	19.4
22	23.8	27	23.6	23.7	23.1	23.8	24.3	22.9	23.6	21.8	24.5	24.1	22.7	25.4	21.5	25.1	24.3	25.3	22.4	23.4	20.5	24.9	22.2	24.8	25.3	25.6	22	26	22.3	22.6	23.8	20.3
25	24.4	27.3	23.7	25.9	23.4	23.9	24.7	23.8	23.4	22.4	25.4	24.7	22.3	26.8	21.6	24.5	25.5	25.6	23.1	26.1	21.2	25.8	21.7	26.1	26.4	26.2	22.6	25.4	23.1	23.7	24.3	20.3
28	25.5	27.7	24.4	24.8	24.9	24	25.1	25.3	24.6	22.3	25.8	25.8	22.4	25.9	22.8	26	26.2	26	24.9	27.2	20.9	28.9	21.9	25.3	26.2	26.6	23.1	25.4	23	23.7	25.2	20.3
Figure 1I	PBS	TP5	ADV	ADV+TP5
N1	28	37	40	37
N2	34	34	31	34
N3	28	31	31	80
N4	28	31	40	80
N5	34	34	37	43
N6	28	43	37	80
N7	28	37	31	46
N8	31	28	43	37
