# Supplementary material for: Thymopentin enhances adenoviral oncolytic therapy by regulating macrophages and CD8+ T cells
Source: Commun Med (Lond). 2026 Mar 16;6:265. doi: 10.1038/s43856-026-01509-6 (PMC13136370; doi:10.1038/s43856-026-01509-6)
Supplement: Supplementary file 5 — Supplementary Data 2 [file 43856_2026_1509_MOESM5_ESM.xlsx]

## Sheet: Sheet1
FigS3 C
	PBS						ADV+TP5						anti-CFS1R+ADV+TP5						anti-CD8+ADV+TP5						anti-CSF1R-CD8+ADV+TP5
1	83.0813	77.106	111.328	51.9115	128.338	139.56	113.019	141.718	98.9016	81.2309	143.433	165.996	79.7732	97.057	134.6	130.002	103.377	76.7028	76.2206	81.6	102.85	98.784	102.85	63.3931	180.556	81.3459	44.22	107.872	144.836	104.428
4	188.538	120.2	124.3	95.992	197.216	145.926	86.022	116.614	168.338	54.1205	86.022	107.911	95.8455	103.34	122.525	174.36	68.9265	88.704	83.7245	131.675	96.852	85.782	91.852	94.512	229.147	138.808	90.972	150.381	218.843	150.784
7	135.759	151.3	224.3	109.554	271.394	246.853	41.624	72.9	171.072	141.312	101.338	85.6745	109.651	125.34	201.086	148.104	92.062	142.884	107.632	201.602	107.909	177.976	137.909	118.354	391.964	164.152	134.476	87.48	276.562	260.876
10	305.087	178.848	372.062	195.593	222.338	341.005	159.528	53.016	197.582	178.537	60.0925	73.008	194.886	161.364	237.16	278.538	128.322	282.5	159.904	340.8	210.808	195.056	210.808	169.884	484.168	252.486	206.171	193.21	285.625	317.23
13	403.082	361.288	450.846	265.696	471.394	431.695	251.256	32.4	243.399	173.664	146.853	82.472	216.562	222.188	314.288	481.648	271.63	384.168	335.34	473.12	359.744	275.67	359.744	236.25	699.384	433.664	314.873	223.818	298.526	385.101
16	512.51	416.368	582.925	410.478	516.096	648.27	310.464	222.338	330.672	222.376	125.316	31.941	324.543	315.42	457.056	520.763	365	399.384	451.497	597.664	366.698	318.489	466.698	333.087	885.396	600.696	440.128	336.82	295.938	440.128
19	682.344	596.136	741.874	539.788	913.385	965.6	194.208	112.091	601.126	230.625	39.71	60.025	435.576	443.132	585.216	728.8	539.69	485.396	774.4	888.096	454.87	464.255	554.87	473.438	1093.97	726.996	511.63	492.82	335.16	480.2
FigS3 D
PBS					ADV+TP5					anti-CFS1R+ADV+TP5					anti-CD8+ADV+TP5					anti-CSF1R-CD8+ADV+TP5
2.83	4.36	3.75	5.01	6.3	9.59	12.61	10.71	9.89	10.68	0.35	6.4	6.13	5.77	7.27	7.07	4.45	4.76	6.41	8.81	9.61	6.44	7.74	6.03	6.83
FigS3 E
PBS					ADV+TP5					anti-CFS1R+ADV+TP5					anti-CD8+ADV+TP5					anti-CSF1R-CD8+ADV+TP5
10.28	6.94	9.03	8.82	9.09	11.05	10.89	9.99	8.08	7.38	4.88	4.36	2.39	4.12	1.59	17.93	13.36	23.98	14.23	23.81	13.64	5.07	8.65	15.81	11.02
FigS3 F
PBS					ADV+TP5					anti-CFS1R+ADV+TP5					anti-CD8+ADV+TP5					anti-CSF1R-CD8+ADV+TP5
1.55	5.75	9.52	5.62	9.88	10.64	12.5	16.67	10.27	14.65	8.73	7.14	6.81	7.67	5.02	8.66	2.34	2.72	3.1	2.53	4.43	3.67	6.36	6.78	1.46
