# Supplementary material for: Thymopentin enhances adenoviral oncolytic therapy by regulating macrophages and CD8+ T cells
Source: Commun Med (Lond). 2026 Mar 16;6:265. doi: 10.1038/s43856-026-01509-6 (PMC13136370; doi:10.1038/s43856-026-01509-6)
Supplement: Supplementary file 6 — Supplementary Data 3 [file 43856_2026_1509_MOESM6_ESM.xlsx]

## Sheet: Sheet1
FigS4 C
PBS							HSV							TP5							HSV+TP5
21.34	25.48	15.84	13.41	17.24	22.34	18.14	15.58	13.04	11.92	13.71	21.43	14.93	24.6	17.59	12.15	10.84	17.35	13.93	12.08	7.15	30.08	25.58	36.7	34.45	31.37	21.91	43.21
FigS4 D
PBS							HSV							TP5							HSV+TP5
32.8	30.25	18.15	40.18	24.52	32.27	29.45	45.75	40.08	39.95	47.09	53.21	54.05	54.29	29.16	28.39	46.98	33.73	33.44	38.28	41.96	15.05	25.77	29.6	39.3	37.49	27.05	42.03
FigS4 E
PBS							HSV							TP5							HSV+TP5
17.97	24.66	31.32	22.42	21.74	26.75	17.72	36.21	44.39	7.96	17.6	24.41	18.37	32.52	23.16	30.79	18.25	20.97	27.17	21.07	24.73	40.91	27.02	4.42	18.56	13.22	48	17.18
FigS4 F
PBS							HSV							TP5							HSV+TP5
0.78	3.65	0.61	1.18	1.92	7.09	1.82	10.9	10.15	0.75	3.31	5.88	5.08	7.89	3.65	7.34	2.75	10.83	4.45	3.49	2.97	27.39	7.4	3.48	3.87	8.09	26.7	5.36
FigS4 I
PBS							VV							TP5							VV+TP5
11.34	15.48	25.84	23.41	17.24	12.34	8.14	8.45	11.97	18.94	24.54	19.75	19.79	15.87	17.59	12.15	10.84	17.35	13.93	11.23	12.08	24.57	23.19	20.53	37.49	20.93	24.12	23.02
FigS4 J
PBS							VV							TP5							VV+TP5
45.75	40.08	39.95	47.09	53.21	54.05	54.29	52.89	53.27	41.23	28.11	26.1	53.76	55.01	29.16	28.39	46.98	33.73	33.44	29.92	28.28	19.12	21.87	39.88	23.5	28.98	35.18	31.75
FigS4 K
PBS							VV							TP5							VV+TP5
17.97	24.66	31.32	22.42	21.74	26.75	17.72	35.88	38.54	3.72	32.56	54.02	35.23	32.73	23.16	30.79	18.25	20.97	27.17	21.07	24.73	30.16	32.79	28.57	10.42	52.21	41.61	34.59
FigS4 L
PBS							VV							TP5							VV+TP5
0.78	3.65	0.61	1.18	1.92	7.09	1.82	6.94	7.32	0.59	5.2	7.94	6.38	4.57	3.65	7.34	2.75	10.83	4.45	3.49	2.97	5.82	6.63	7.09	6.1	15.76	19.4	8.47
