# Supplementary material for: Thymopentin enhances adenoviral oncolytic therapy by regulating macrophages and CD8+ T cells
Source: Commun Med (Lond). 2026 Mar 16;6:265. doi: 10.1038/s43856-026-01509-6 (PMC13136370; doi:10.1038/s43856-026-01509-6)
Supplement: Supplementary file 7 — Supplementary Data 4 [file 43856_2026_1509_MOESM7_ESM.xls]

## Sheet: Sheet1
Figure 2C	PBS						TP5						ADV						ADV+TP5
CD3+ T	10.3	10.4	9.86	10.6	4.88	10.1	11.1	14.7	12.1	11.6	13.4	18	15.3	8.95	12.7	13.1	10.4	13.7	23.3	16.4	23.9	26.8	14.6	21.3
TAMs	26.7	23	31.4	26.1	28.5	29.9	24.9	27	28.7	30.7	33.8	26.5	36.9	32.4	34.6	35.7	46.8	31	39.3	43.1	42	40.3	42.2	47.9
DCs	7.14	9.74	6.64	5.71	5.86	7.03	8.16	5.02	9.91	7.42	9.64	4.01	8.38	5.55	8.01	6.68	8.94	6.29	9.36	9.08	9.13	9.33	9.93	7.96
NK	21	12.9	10.3	9.17	7.94	8.14	5.88	11.8	8.11	8.17	7.9	14.9	7.9	6.61	8.94	7.04	11.6	18.6	12.5	13	11.3	10.3	14.4	11.9
Figure 2D	PBS	TP5	ADV	ADV + TP5		Figure 2E	PBS	TP5	ADV	ADV + TP5		Figure 2F	PBS	TP5	ADV	ADV + TP5
N1	16.1	16	27	17		N1	7.73	5.23	11.9	10.2		N1	7.34	5.29	9.93	13.6
N2	12.3	12.6	25.2	18.4		N2	9.47	4.73	12.9	9.19		N2	8.14	7.41	9.35	13.8
N3	12.3	18.6	20.9	22.4		N3	5.33	7.39	14.3	8.64		N3	6.85	5.77	10.5	16
N4	9.87	12.4	18.3	26.6		N4	9.62	11.9	18.9	10.8		N4	4.09	5.1	8.76	7.71
N5	14.3	13.9	18.2	20.5		N5	8.72	5.8	11.8	6.07		N5	8.14	7.92	8.1	9.23
N6	9.75	11.5	16.3	25.8		N6	7.26	8.82	16.3	7.96		N6	3.26	8.11	6.5	8.18
Figure 2G	PBS	TP5	ADV	ADV + TP5		Figure 2H	PBS	TP5	ADV	ADV + TP5		Figure 2I	PBS	TP5	ADV	ADV + TP5
N1	2.86	2.22	4.38	9.95		N1	7.43	10.1	9.44	15.9		N1	50	47.5	62.5	53.9
N2	1.26	3.76	5.48	10		N2	9.56	9.56	4.07	17		N2	58.3	48.4	64	50.1
N3	4.54	4.13	3.57	13.6		N3	9.16	10.2	4.06	16.1		N3	42.7	51.2	62.6	55.5
N4	2.13	3.5	5.12	9.84		N4	10.9	9.75	6.92	19.3		N4	47	42.1	72.4	49.5
N5	2.96	2.95	4.82	17.7		N5	6.91	10.9	7.04	14.3		N5	52.3	50.6	61.1	50.6
N6	3.9	1.49	4.77	6.13		N6	9.04	8.52	7.24	19.5		N6	48.6	48.9	65.4	51.6
