# Supplementary material for: Thymopentin enhances adenoviral oncolytic therapy by regulating macrophages and CD8+ T cells
Source: Commun Med (Lond). 2026 Mar 16;6:265. doi: 10.1038/s43856-026-01509-6 (PMC13136370; doi:10.1038/s43856-026-01509-6)
Supplement: Supplementary file 8 — Supplementary Data 5 [file 43856_2026_1509_MOESM8_ESM.xls]

## Sheet: FIG 3B-3C
Fig. 3B	Naive CTRL with H22 (n=5)					ADV + TP5 with H22 (n=3)
6	155.43	103.766	127.645	88.9174	143.234	0	0	0
8	276.881	175.472	297.192	182	279.645	0	0	0
10	327.745	277.484	395.724	205.52	205.898	0	0	0
12	422.997	310.298	407.973	340.054	267.782	0	0	0
14	520.639	385.018	594.269	359.193	311.024	0	0	0
16	649.216	431.287	672.045	426.956	421.33	0	0	0
18	717.787	518.242	693.55	518.256	576.558	0	0	0
20	1077.4	941.847	530.206	807.534	790.885	0	0	0
22	1451.44	1517.88	927.568	1283.81	972.168	0	0	0
Fig. 3C	Naive CTRL with 4T1 (n=8)								ADV + TP5 with 4T1 (n=3)								Naive CTRL with H22 (n=8)								ADV + TP5 with H22 (n=3)
5	55.1354	67.3039	62.4042	69.914	53.2804	80.011	66.204	57.3088	68.8054	61.742	60.9995						63.852	64.434	109.124	102.75	78.2793	74.3389	81.3957	88.2579	0	0	0
8	123.089	103.042	138.258	130.677	94.3824	81.714	87.778	65.7477	91.5827	117.702	122.566						116.393	158.298	140.717	130.902	123.867	113.353	87.9012	97.3603	0	0	0
11	83.6892	132.798	52.9859	119.076	133.407	178.589	112.207	176.64	102.346	161.617	170.936						151.942	125.586	120.292	181.256	136.559	121.263	218.758	148.337	0	0	0
14	436.026	104.704	227.707	204.497	233.258	339.35	99.5899	420.232	184.737	332.374	369.261						126.541	242.097	185.413	240.859	189.665	119.601	229.151	258.854	0	0	0
17	461.039	193.976	602.964	606.974	391.477	811.484	745.013	533.503	371.165	319.113	630.085						283.265	326.431	415.757	256.465	191.436	450.878	206.88	202.211	0	0	0
20	889.692	404.4	688.637	690.387	1155.09	944.545	1227.04	360.363	771.043	911.711	800.15						515.01	458.507	716.836	598.49	270.546	647.483	243.676	610.669	0	0	0
23	1377.02	1324.15	952.401	1172.02	1127.96	1486.38	1343.38	1170.86	837.199	1214.49	1377.64						791.698	1044.44	955.002	881.022	934.015	1055.6	1155.78	463.27	0	0	0

## Sheet: FIG 3F-3H
Figure 3F	PBS										PBS + aCD8										ADV + TP5										ADV + TP5 + aCD8
1	63.747	60.5952	69.3464	67.9491	56.2071	63.8688	74.2592	68.947	68.8184	62.6913	89.4491	70.1334	72.7083	68.0292	74.2368	92.0257	62.8748	80.8549	68.5843	70.6564	71.5231	86.8689	73.3197	64.2386	73.2444	72.0762	59.7638	85.8063	87.8354	78.2245	72.7158	92.5357	86.2669	67.2757	63.5714	59.8757	66.9307	73.4092	72.7032	80.3203
3	102.554	117.207	81.7912	109.991	80.7621	113.366	87.828	127.344	98.2714	102.254	109.263	79.15	72.4215	107.911	101.506	92.4073	88.4866	84.3322	112.976	99.0725	112.021	90.9676	92.1339	95.8965	95.9175	113.304	92.6865	95.6418	86.9007	80.4883	69.0665	88.9199	95.1698	72.1721	84.4716	105.216	127.978	115.946	98.9694	96.4405
6	207.371	167.963	131.777	133.047	122.281	126.605	93.964	139.943	125.595	161.379	170.368	104.306	131.586	157.162	150.113	126.102	138.79	89.1239	168.84	112.996	97.374	136.866	109.692	135.746	108.399	118.356	73.5718	72.0863	106.96	139.893	107.611	120.601	159.217	71.3542	115.052	109.425	116.423	93.5202	107.568	162.599
9	292.831	233.64	159.644	269.568	322.635	176.72	175.15	246.205	255.895	204.817	218.3	213.911	279.982	303.105	221.903	337.593	211.945	217.771	259.251	236.768	144.908	73.9508	149.027	100.902	105.501	80.6864	117.939	110.507	113.481	177.092	186.053	226.979	251.342	180.838	217.836	167.85	276.338	180.908	212.18	201.556
12	573.779	338.903	359.73	522.806	282.682	318.064	231.589	378.458	452.909	341.568	367.786	496.39	472.26	280.308	631.719	269.69	359.984	330.672	320.441	419.116	173.056	90.8329	271.979	151.059	145.093	116.487	122.472	124.309	136.284	156.585	249.77	287.156	227.98	333.085	190.636	231.696	330.617	252.788	318.298	444.97
15	564.424	350.514	347.302	759.565	275.035	417.219	575.677	602.167	558.918	591.875	492.973	337.307	677.136	464.847	708.425	448.587	380.154	528.669	400.074	457.701	190.198	46.6554	243.197	147.796	60.1221	109.245	127.055	92.3965	80.4345	189.62	390.589	601.483	630.323	500.749	329.995	304.341	197.94	107.429	301.976	487.572
18	895.571	919.21	872.785	992.629	642.099	995.777	669.062	1319.34	958.313	701.705	523.699	1226.34	1303.68	848.429	1338.49	1019.68	783.691	734.738	954.175	1043.17	295.967	165.507	501.605	389.183	89.7175	182.186	260.224	54.3392	0	181.458	570.098	542.949	732.644	939.206	1167.54	609.029	478.661	183.476	463.128	530.56
21	1038.52	1081.99	1211.85	1538.71	744.303	1175.85	1211.53	1310.53	1114.15	1007.02	626.776	1219.53	1369.33	941.911	1438.84	1158.92	984.58	1057.82	1148.13	1195.15	290.574	348.479	219.368	445.55	105.804	207.011	313.743	94.8493	0	265.366	891.369	924.336	1183.66	1105.94	1057.24	822.913	594.713	248.185	696.469	728.146
24	1140.29	1172.04	1285.89	1851.27	1161.2	996.223	1731.51	1522.22	1378.1	1215.18	768.379	1535.39	1482.04	1163.14	1767.86	1416.87	1514.05	1760.44	1586.27	1646.39	537.92	651.844	100.684	554.399	191.556	347.47	454.925	82.9021	0	311.07	1133.73	1627.09	1506.65	1523.84	1108.53	1022.39	774.505	279.259	1020.49	1000.92
Figure 3H
1	19.7	18.7	19.7	20.9	19.7	21.3	19.2	20.2	21.2	20.7	20	20.3	20.1	20.8	21.1	20.9	21.3	21.5	19.7	20.2	19.7	20.2	20.3	20.8	19.2	19.2	19.7	18.8	18.6	17.3	19.9	19.2	20.7	19.1	19.4	18.3	20.3	19.5	19.6	18.2
3	19.9	19.4	20.6	21.2	20.1	22.6	18.8	19.8	20.8	19.9	20.1	20.8	20.1	20.7	21.2	20.6	20.8	20.9	19.8	20.5	20.3	21.1	20.8	21.5	19.7	19.6	20.5	19.4	18.7	20.1	20.3	19.5	21	19.5	19.8	21	20.2	19.9	19.9	18.9
6	20.2	19.6	20.4	21.2	20.6	22.4	19.2	20.2	21.2	19.6	20.9	21.7	20.7	20.7	21.2	20.6	20.4	20.3	19.9	20.2	20.1	20.8	21	21.5	19.8	19.7	20.7	19.9	19.5	19.7	20.1	19.9	21.2	19.5	19.8	20.9	20.8	20	20.6	18.8
9	20.5	20.3	21.2	21.6	20.6	22.3	20.1	21.1	22.1	20.9	20.4	21.8	20.3	20.9	21.1	20.7	20.5	20.4	20.3	19.6	20.6	20.8	21.1	21.6	19.8	19.4	19.8	19.8	19.2	20.3	20.3	20.4	21.4	19	20.2	21.3	20.8	20.4	21.2	18.9
12	20.6	20.2	21.8	21.8	20.7	22.9	20.8	21.8	22.8	20.4	20.3	21.7	20.7	20.9	20.7	21.2	20.7	20.6	20.4	20.7	20.8	20.6	20.3	21.1	19.8	19.2	19.9	19.8	19.7	20.7	21	20.8	20.1	19.2	20.1	21.3	21.2	20.4	20.9	18.9
15	20.8	21.6	22.7	22.7	21.8	21.5	20.8	21.8	22.8	20.5	20.8	22.4	21.7	21.6	23.1	21.8	22.1	22.2	21	21	21.3	21.5	20.7	19.7	20.3	20	20.6	21.2	20.7	20.1	21	20.2	21.2	19.7	21.2	21.5	20.7	21.3	22.8	20.5
18	20.8	21.6	22.7	22.7	21.8	21.5	20.8	21.8	22.8	20.5	20.8	22.4	21.7	21.6	23.1	21.8	22.1	22.2	21	21	21.3	21.5	20.7	19.7	20.3	20	20.6	21.2	20.7	20.1	21	20.2	21.2	19.7	21.2	21.5	20.7	21.3	22.8	20.5
21	23.2	21.9	23.9	23.2	22.6	23.6	22.1	23.1	22.1	21.2	20.7	22.7	21.2	21.4	22.9	21.3	21.5	21.4	21.3	21.4	22.3	21.4	20.8	20.6	22.4	20.4	21	21.3	21.3	21.9	21.9	21.5	21.9	20.1	21.2	23.2	20.9	21.9	22.4	22.7
24	24	22.9	25.2	24.6	23.8	23.3	23.1	24.1	22.1	22.2	21.8	24.4	22.7	22.5	24.8	22.8	23.1	23	22.9	22.4	22.6	22.3	20.6	21.2	22	21.5	21.6	23.3	22.4	20.9	22.1	22.3	22.1	20.8	22.8	23.4	21.8	21.2	23.3	23.1
Figure 3G	PBS	PBS + aCD8	ADV + TP5	ADV + TP5 + aCD8
N1	30	29	31	33
N2	26	24	32	37
N3	28	25	33	30
N4	24	27	36	32
N5	27	24	48	39
N6	30	25	80	28
N7	24	24	80	30
N8	24	24	30	33
N9	27	24	34	28
N10	28	24	39	30

## Sheet: FIG 3J-3L
Figure 3J	PBS										PBS + aCSF1R										ADV + TP5										ADV + TP5 + aCSF1R
1	63.747	60.5952	69.3464	67.9491	56.2071	63.8688	74.2592	68.947	68.8184	62.6913	73.3869	65.8815	75.766	65.9336	70.4359	49.2529	63.4427	63.8276	67.3184	63.8412	71.5231	86.8689	73.3197	64.2386	73.2444	72.0762	59.7638	85.8063	87.8354	78.2245	61.5602	102.861	104.169	83.4533	81.9771	70.1506	69.6928	67.8495	103.858	58.8046
3	102.554	117.207	81.7912	109.991	80.7621	113.366	87.828	127.344	98.2714	102.254	94.5301	73.6646	80.6763	86.7903	98.1745	100.19	83.2839	82.8604	90.1471	89.199	112.021	90.9676	92.1339	95.8965	95.9175	113.304	92.6865	95.6418	86.9007	80.4883	83.4423	96.7318	102.37	86.0393	85.5752	68.3303	92.8945	102.465	123.89	79.5124
6	207.371	167.963	131.777	133.047	122.281	126.605	93.964	139.943	125.595	161.379	167.236	89.9289	146.25	142.037	132.242	161.995	120.773	132.281	132.318	180.867	97.374	136.866	109.692	135.746	108.399	118.356	73.5718	72.0863	106.96	139.893	87.1335	158.745	148.095	132.699	98.9515	95.1459	117.974	77.6579	133.505	90.1354
9	292.831	233.64	159.644	269.568	322.635	176.72	175.15	246.205	255.895	204.817	153.053	271.08	141.652	219.99	287.293	181.175	203.55	262.068	246.81	308.017	144.908	73.9508	149.027	100.902	105.501	80.6864	117.939	110.507	113.481	177.092	121.832	213.232	302.875	144.839	220.928	133.634	214.142	133.81	239.354	186.545
12	573.779	338.903	359.73	522.806	282.682	318.064	231.589	378.458	452.909	341.568	357.869	279.057	404.226	261.433	359.42	550.007	336.43	489.042	511.234	431.221	173.056	90.8329	271.979	151.059	145.093	116.487	122.472	124.309	136.284	156.585	138.049	322.567	196.717	212.751	266.803	212.73	324.675	194.384	350.838	284.027
15	564.424	350.514	347.302	759.565	275.035	417.219	575.677	602.167	558.918	591.875	458.016	406.771	198.923	294.925	541.465	742.359	550.696	660.738	626.662	619.583	190.198	46.6554	243.197	147.796	60.1221	109.245	127.055	92.3965	80.4345	189.62	312.304	203.024	285.288	274.38	464.83	210.865	255.293	175.572	691.1	266.329
18	895.571	919.21	872.785	992.629	642.099	995.777	669.062	1319.34	958.313	701.705	965.975	794.89	462.909	765.076	1060.03	1149.47	747.542	1207.14	1375.35	1176.4	295.967	165.507	501.605	389.183	89.7175	182.186	260.224	54.3392	0	181.458	766.464	232.355	249.01	848.902	873.29	487.649	553.671	378.02	788.264	524.788
21	1038.52	1081.99	1211.85	1538.71	744.303	1175.85	1211.53	1310.53	1114.15	1007.02	1142.6	1239	697.891	864.656	1177.72	1130.37	1300.2	1308.26	1399.64	1562.39	290.574	348.479	219.368	445.55	105.804	207.011	313.743	94.8493	0	265.366	1011.54	285.973	338.338	779.99	568.479	840.717	701.146	694.151	1077.94	706.56
24	1140.29	1172.04	1285.89	1851.27	1161.2	996.223	1731.51	1522.22	1378.1	1215.18	1346.09	1330.65	850.703	1040.74	1422.49	1641.96	1413.15	1591.81	1859.72	1421.43	537.92	651.844	100.684	554.399	191.556	347.47	454.925	82.9021	0	311.07	1091.99	329.787	352.898	955.851	606.603	1057.22	837.551	1188.44	1521.23	862.718
Figure 3L
1	19.7	18.7	19.7	20.9	19.7	21.3	19.2	20.2	21.2	20.7	20.6	21.7	19.8	21.5	19.3	19.2	18.6	17.3	20.3	18.3	19.7	20.2	20.3	20.8	19.2	19.2	19.7	18.8	18.6	17.3	19.1	21.6	21.5	18.6	22.6	18.8	18.6	17.3	18.9	20.3
3	19.9	19.4	20.6	21.2	20.1	22.6	18.8	19.8	20.8	19.9	20.1	21.8	19.9	21.6	19.4	19.3	18.7	20.1	20.8	21	20.3	21.1	20.8	21.5	19.7	19.6	20.5	19.4	18.7	20.1	19.6	21.1	20.5	18.6	22.3	19.4	18.7	20.1	20.1	20.8
6	20.2	19.6	20.4	21.2	20.6	22.4	19.2	20.2	21.2	19.6	20.3	21.5	19.2	21.8	19.7	19.8	19.5	19.7	21.3	20.9	20.1	20.8	21	21.5	19.8	19.7	20.7	19.9	19.5	19.7	19.9	21.2	20.8	20.6	21.7	19.9	19.5	19.7	19.5	21.3
9	20.5	20.3	21.2	21.6	20.6	22.3	20.1	21.1	22.1	20.9	20.7	21.5	19.2	21.3	19.7	19.6	19.2	20.3	21.5	21.3	20.6	20.8	21.1	21.6	19.8	19.4	19.8	19.8	19.2	20.3	20.1	22.4	21.8	19.8	21.9	19.8	19.2	20.3	20.2	21.5
12	20.6	20.2	21.8	21.8	20.7	22.9	20.8	21.8	22.8	20.4	20.8	21.8	19.6	21.2	20.3	20	19.7	20.7	22.3	21.3	20.8	20.6	20.3	21.1	19.8	19.2	19.9	19.8	19.7	20.7	19.9	22.4	21.9	21	23.6	19.8	19.7	20.7	20.9	22.3
15	20.8	21.6	22.7	22.7	21.8	21.5	20.8	21.8	22.8	20.5	21.6	21.7	20.5	21.9	20.8	20.9	20.7	20.1	20.7	21.5	21.3	21.5	20.7	19.7	20.3	20	20.6	21.2	20.7	20.1	20.8	22.4	21.7	19.1	19.6	21.2	20.7	20.1	20.7	20.7
18	20.8	21.6	22.7	22.7	21.8	21.5	20.8	21.8	22.8	20.5	21.6	21.7	20.5	21.9	20.8	20.9	20.7	20.1	20.7	21.5	21.3	21.5	20.7	19.7	20.3	20	20.6	21.2	20.7	20.1	20.8	22.4	21.7	19.1	19.1	21.2	20.7	20.1	19.7	20.7
21	23.2	21.9	23.9	23.2	22.6	23.6	22.1	23.1	22.1	21.2	22.1	22.3	21.3	22.1	21.6	21.5	21.3	21.9	22.8	23.2	22.3	21.4	20.8	20.6	22.4	20.4	21	21.3	21.3	21.9	23.7	21.7	23.3	21.2	21.1	21.3	21.3	21.9	22.1	22.2
24	24	22.9	25.2	24.6	23.8	23.3	23.1	24.1	22.1	22.2	23.1	22.6	22.9	23.2	22.2	22.5	22.4	20.9	23.9	23.4	22.6	22.3	20.6	21.2	22	21.5	21.6	23.3	22.4	20.9	24.4	22.4	23.2	20.7	19.2	23.3	22.4	20.9	19.8	22.9
Figure 3K	PBS	PBS + aCSF1R	ADV + TP5	ADV + TP5 + aCSF1R
N1	30	26	31	27
N2	26	30	32	35
N3	28	24	33	33
N4	24	29	36	30
N5	27	26	48	30
N6	30	24	80	27
N7	24	27	80	35
N8	24	24	30	38
N9	27	26	34	24
N10	28	28	39	30
