# Supplementary material for: Thymopentin enhances adenoviral oncolytic therapy by regulating macrophages and CD8+ T cells
Source: Commun Med (Lond). 2026 Mar 16;6:265. doi: 10.1038/s43856-026-01509-6 (PMC13136370; doi:10.1038/s43856-026-01509-6)
Supplement: Supplementary file 9 — Supplementary Data 6 [file 43856_2026_1509_MOESM9_ESM.xls]

## Sheet: Fig 4C-4H
Fig.4C	ADV			ADV-TP5					Fig.4F	ADV			ADV-TP5
0	99.9393	100.064	99.997	100.195	99.7335	100.071			6	0.581022	0.730675	2.3555	0.634143	1.08639	1.45153
0.1	96.5458	96.0306	96.2349	96.7715	96.8425	97.0246			24	30.1933	16.2244	32.4172	51.403	26.2892	19.1245
1	88.1858	89.1497	89.6526	89.1273	90.0053	89.3635			48	123.257	122.894	146.773	50.46	90.5746	100.528
5	72.2567	71.737	72.1012	73.3111	74.408	71.5703			72	125.754	204.825	89.5334	132.205	171.6	110.434
10	53.0367	52.0608	52.0368	53.9178	53.5909	53.1489			96	326.778	300.241	340.45	415.252	279.937	252.508
Fig.4D	ADV			ADV-TP5					Fig.4G	ADV			ADV-TP5
0	100.077	100.237	99.686	99.8206	100.064	100.115			6	0.947352	0.845972	1.24776	0.987165	2.1643	0.468051
0.1	101.582	101.375	101.616	99.2766	99.4862	98.8233			24	26.0499	18.7195	17.2993	18.8144	30.6888	27.9008
1	96.653	96.4405	96.6243	93.7858	95.48	95.429			48	67.2992	43.0523	67.0059	43.2822	50.3344	49.1486
5	83.4319	83.1962	82.0819	85.0059	85.0295	84.7105			72	122.604	184.164	124.022	124.408	111.778	116.002
10	63.2835	63.0585	63.171	64.5503	65.2829	64.8457			96	184.365	154.477	205.3	176.109	186.567	179.474
Fig.4E	ADV			ADV-TP5					Fig.4H	ADV			ADV-TP5
0	99.9018	100.254	99.8439	100.133	99.8226	100.044			6	0.980731	0.750673	1.35831	1.38766	1.78876	0.402871
0.1	98.9182	99.0707	99.2233	95.2654	96.4192	96.6826			24	8.27483	10.3315	7.94154	6.69272	5.93649	7.81718
1	95.5833	95.1782	95.4623	95.2549	95.1495	95.1127			48	27.3246	21.8849	22.4813	18.4821	20.6603	19.7584
5	79.9419	79.9267	79.9976	79.4863	79.4247	79.286			72	54.259	61.8519	64.711	47.8982	44.0647	51.7723
10	64.749	65.4884	66.4202	69.6644	68.9349	69.0788			96	92.8185	91.5843	94.6134	80.1142	79.005	72.3708

## Sheet: Fig 4I
Figure 4I	ADV			ADV-TP5
4T1	46071	44316	45980	40047	39033	41282
CT26	58544	56164	56983	52897	53748	52410
H22	98363	96919	97521	93858	98007	97264
MDA-MB-231	209196	210948	201707	207764	197090	200382
HCT116	145890	148818	142999	153905	142688	150074
HepG2	51299	60432	54348	48771	45035	46400
MET-5A	351	250	277	353	361	393

## Sheet: Fig 4J
Annexin-V+ PI- cells	CTRL	ADV	ADV-TP5
N1	6.45	20.3	18.4
N2	6.83	17.4	16.8
N3	7.27	25.6	28.2
Annexin-V+ PI+ cells	CTRL	ADV	ADV-TP5
N1	3.32	27.1	26.5
N2	3.35	25.8	25
N3	4.1	28.6	27.8
