# Supplementary material for: Thymopentin enhances adenoviral oncolytic therapy by regulating macrophages and CD8+ T cells
Source: Commun Med (Lond). 2026 Mar 16;6:265. doi: 10.1038/s43856-026-01509-6 (PMC13136370; doi:10.1038/s43856-026-01509-6)
Supplement: Supplementary file 10 — Supplementary Data 7 [file 43856_2026_1509_MOESM10_ESM.xls]

## Sheet: FIG 5B-5D
Figure 5B	PBS										ADV										ADV + TP5										ADV-TP5
1	79.314	77.126	87.3731	68.0675	70.6478	90.7818	133.639	104.279	147.157	132.568	123.43	98.9846	115.155	105.797	95.8719	118.863	96.7012	96.6624	91.6352	116.991	125.383	151.581	119.627	81.0638	74.9676	159.839	67.9446	100.157	128.121	79.5713	86.2761	146.585	104.279	140.316	99.7304	101.836	82.6358	87.7934	112.695	98.1527
4	154.01	100.878	107.518	108.994	99.7329	156.334	183.408	144.211	228.644	202.373	119.859	143.266	163.247	140.272	139.886	102.455	151.943	108.238	124.703	138.723	179.709	158.25	133.233	91.1701	67.8367	124.931	89.6612	128.38	165.793	104.317	105.943	141.994	117.809	188.005	110.322	107.491	83.2839	107.244	117.419	112.512
7	249.314	203.635	180.244	178.531	123.292	266.853	257.344	169.955	401.282	292.285	187.859	204.045	285.627	199.184	192.515	106.95	133.908	159.968	194.076	314.387	267.592	143.651	138.135	84.7404	72.4593	177.593	105.241	176.069	174.604	119.019	133.936	183.758	113.735	309.976	117.613	102.064	89.8722	117.869	131.826	160.915
10	348.054	302.621	255.186	229.483	170.99	391.459	331.446	201.123	587.349	384.216	284.857	245.525	403.072	209.96	273.514	153.261	193.426	211.31	320.339	302.921	350.097	162.187	163.082	100.534	86.7469	241.619	132.431	284.594	215.665	136.259	175.852	281.539	110.308	389.486	157.845	135.226	118.239	186.492	134.494	278.585
13	490.129	614.026	324.133	251.495	202.834	594.296	471.882	261.525	775.822	546.339	442.361	284.101	586.077	305.273	428.469	209.156	230.644	208.103	352.202	589.812	407.971	190.452	290.143	106.762	91.4412	430.027	152.386	483.108	247.559	154.5	206.992	378.867	110.371	458.032	178.35	132.065	101.024	238.331	166.869	279.093
16	722.469	935.305	445.095	411.754	291.614	969.162	623.656	366.626	1256.3	809.002	670.948	420.626	844.183	563.134	661.974	273.207	355.442	270.052	495.206	747.353	544.089	251.868	408.069	178.611	106.308	709.437	354.898	824.963	313.525	200.225	273.472	760.742	136.037	746.757	204.257	169.47	136.856	440.553	329.213	405.643
19	1057.56	1219.27	724.684	681.632	689.614	1221.01	840.909	754.373	1218.49	1230.57	964.764	729.534	1190.06	788.65	806.186	432.416	539.834	369.702	838.582	948.778	632.896	302.051	450.192	214.026	135.795	756.932	440.077	909.18	423.684	240.278	365.758	950.739	152.449	745.813	251.743	215.768	118.817	515.494	395.327	541.814
22	1439.19	1441.63	1172.87	1140.76	1331.43	1430.93	1430.53	1230.06	1479.33	1482.49	1214.07	1058.08	881.27	1165.58	959.942	642.875	692.538	624.852	1216.36	1115.88	1066.11	434.978	614.077	299.894	172.945	747.953	576.448	1231.2	526.287	301.489	425.72	1171.78	206.014	700.708	257.983	356.422	153.16	716.643	519.294	741.777
Figure 5D
1	22.8	21.8	21.4	22	19.8	23	23.4	22.8	22.8	21.8	21.5	21.3	21.9	20.8	23.3	23.4	21.1	21.8	22	20.3	22.3	20.5	22	22.4	21.8	21.7	21.8	21.8	22.3	21.4	22	19.8	21.2	22.7	21.8	19	21.4	20.6	19.9	21.4
4	21.7	22	21.3	21.8	20	23.1	23.5	23	21.8	20.4	21.4	21.5	21.7	20.4	23	22.8	21.1	21	21.8	20.4	22	20.7	21.4	20.9	21	21.6	21.4	21	22	20.7	21.8	20	21	22.3	21.4	19.4	20.2	20.4	20	21.3
7	21.4	20	21.8	21.5	20.3	22.7	19.6	20.4	21.6	21.2	20	20.8	21.1	21.7	20.8	21	22.8	21.4	20.5	19.8	21.8	19.8	22.3	21.4	20.2	22.3	19.4	20.5	21.8	21.3	19.8	21	20.5	21.4	20.7	20.5	22.5	21.7	20.8	19.5
10	21.8	21.3	21.4	21.4	21.2	21.9	20.8	20.8	20.7	20.9	20.5	21.2	21.4	21.8	21	21.5	22.6	21	20.9	20.3	21.5	21.4	22.2	21.9	19.4	22.4	20.4	21.6	21.5	22.3	19.9	21.4	20.9	20.8	20.2	21.8	22	22	21.3	20.4
13	22	21.4	22	21.8	21.8	21.8	21.8	21.8	21.8	21.8	21.8	21.8	21.9	22.3	21.4	22	23.4	21.8	21.2	20.9	21.9	22.3	22.5	22.6	19.8	22.7	20.9	22.4	21.8	22.9	20.4	22.1	21.3	21	20.6	22.8	21.8	22.5	21.5	20.8
16	22.3	21.4	21.4	22.3	21.8	21.8	21.5	21.9	21.8	21.5	21.4	22.4	22	22.6	21.8	21.8	23	21.6	21.4	21.4	22	22.7	22.5	22.3	20.4	23.1	21.4	21.7	22	22.9	21.3	22.1	21.8	21.3	21.1	23.4	22.5	22.5	22	21.4
19	22.1	22	22.1	22.4	22.4	22.5	22.6	22.7	22.8	22.9	23	23.1	21.7	23.2	22.9	21.9	22.7	22.4	22	20.9	22.4	22	22.6	21.9	20.5	23.3	21.8	22.8	22.3	22.8	22.3	22.3	22.3	21.8	21.5	23.8	22.9	23.6	22.4	21.8
22	22.3	22.1	22.4	22.8	22.8	23	23.2	23.3	23.4	23	22.9	23.8	22.3	23.6	22.6	22.3	23.7	23.2	21.9	21.7	23	22.7	22.8	22.5	21	23.6	22	22.7	22.1	22.8	21.9	22.9	21.8	22.4	21.8	24.1	23.4	24.2	22.7	22
Figure 5C	PBS	ADV	ADV + TP5	ADV-TP5
N1	25	25	28	39
N2	25	26	36	28
N3	28	29	30	54
N4	27	27	45	31
N5	30	29	45	38
N6	25	33	37	39
N7	25	35	30	51
N8	25	31	27	30
N9	25	27	39	33
N10	25	28	48	36

## Sheet: FIG 5E-5G
Figure 5E	PBS									ADV									ADV + TP5									ADV-TP5
1	81.2357	106.256	81.0914	105.045	127.344	97.9926	91.3643	88.0676	96.2258	83.4423	123.89	100.295	86.0393	93.4856	68.3303	92.8945	97.9113	79.5124	112.021	88.9618	95.8965	103.365	82.2898	92.6865	100.878	86.9007	80.4883	82.0689	85.8159	103.34	77.5276	91.7429	90.5095	75.5848	125.211	86.7085	80.3203
4	128.201	137.067	122.281	93.964	155.593	125.595	166.568	111.653	143.844	90.1695	124.471	148.597	131.068	106.817	91.5827	117.974	79.0204	91.901	97.374	109.692	135.746	108.399	118.356	73.5718	72.0863	106.96	139.893	155.176	85.4914	96.3697	109.283	82.2971	133.233	83.7986	102.828	86.1981	96.4405
7	233.64	159.644	269.568	176.72	175.15	246.205	255.895	204.817	203.491	121.832	239.354	302.875	144.839	220.928	133.634	214.142	133.81	186.545	144.908	149.027	100.902	105.501	80.6864	117.939	110.507	113.481	177.092	80.7404	171.851	151.321	83.2945	108.26	193.774	104.169	137.898	108.341	162.599
10	359.73	522.806	282.682	231.589	378.458	452.909	341.568	322.58	493.71	138.049	350.838	196.717	212.751	266.803	212.73	324.675	194.384	284.027	173.056	271.979	332.137	145.093	116.487	122.472	124.309	136.284	341.412	139.302	190.037	297.818	145.609	204.702	101.747	144.842	175.035	183.077	201.556
13	564.424	350.514	347.302	275.035	417.219	575.677	602.167	558.918	591.875	312.304	691.1	285.288	274.38	464.83	210.865	255.293	175.572	266.329	190.198	243.197	147.796	60.1221	109.245	127.055	92.3965	80.4345	189.62	172.713	79.1694	149.28	128.22	277.484	121.116	219.084	239.276	183.06	444.97
16	895.571	919.21	872.785	642.099	995.777	669.062	1319.34	958.313	701.705	766.464	788.264	349.01	848.902	873.29	487.649	553.671	378.02	524.788	245.237	501.605	389.183	89.7175	182.186	260.224	54.3392	0	181.458	137.171	261.119	0	157.235	341.883	150.978	209.126	279.562	334.879	487.572
19	1038.52	1081.99	1211.85	744.303	1175.85	1211.53	1310.53	1114.15	1007.02	1011.54	1077.94	538.338	779.99	568.479	840.717	701.146	694.151	706.56	306.919	619.368	445.55	105.804	207.011	313.743	94.8493	0	265.366	167.866	308.204	0	213.581	494.191	252.469	355.965	322.567	362.251	530.56
22	1140.29	1291.46	1285.89	1163.33	996.223	1531.51	1521.23	1378.1	1215.18	1091.99	1384.54	752.898	515.032	806.603	1057.22	837.551	1188.44	862.718	345.365	600.684	554.399	191.556	347.47	454.925	82.9021	0	311.07	170.001	468.482	0	333.313	712.469	443.429	401.009	458.544	491.969	728.146
Figure 5G
1	19.2	20.2	20	19.9	19.4	19.2	19.3	20.5	20.2	19.7	20.6	20.3	19.3	19.2	19	20.2	18.8	19.6	19.5	19.3	20.5	19.2	19.4	19.4	20.7	19.5	18.8	20	20	20.9	19	18.8	19.4	19	20.9	20.4	18.2
4	20.1	20	20.9	19.7	21.8	19.7	21.9	22.2	20.1	21.8	20.2	19.7	19.6	20.5	21.2	22.3	19.5	20	19.7	21.8	21.8	21.2	20	20	22.1	22.3	21.3	21.1	21.9	22.2	20	20.4	21.5	21.1	21.1	19.3	18.9
7	21.6	21.5	22.8	19.5	19.9	21.2	19.8	21.1	20.2	20.5	21.9	19.9	19.6	21.7	20.9	21.7	19.6	20.2	21.3	20	20	19.6	22.6	21.7	22.3	21.7	21.7	22.6	19.9	19.3	22.3	21.3	20.4	21.9	21.5	22.3	18.8
10	21.4	22	20.7	21.3	21.3	22	20.3	22	22.9	21	23.7	20.8	21.9	23.5	22.2	21.6	21.3	22.3	22.8	21.3	21.2	20.9	23.6	23.6	21.2	22.9	22.1	23.4	21.1	20.6	22.8	23.1	22.3	21.1	22	21.3	18.9
13	24.1	22.2	23.1	22.7	22.3	24.2	22.2	21.9	22.2	25.3	24.1	24.1	21.8	21.8	22.9	22.8	24.1	24.7	22.1	23.2	24.4	24.5	21.9	24.9	23.9	21.5	23	23.9	24.9	23.6	24.8	24.6	23.7	24.4	24.6	23.1	18.9
16	23.5	23.3	25.3	22.3	24.7	21.6	22.9	21.5	22.6	22.9	23.9	24.6	22	25.2	23.6	25.3	22.9	23	23.9	22.7	24.9	24.4	25.2	25.1	22.4	22.9	21.9	24.1	22.1	22.6	22.5	21.4	24.6	23.1	22.3	22.7	20.5
19	24.9	22.9	23	23.4	25.1	25.3	23.3	24.1	25.6	23.6	25.7	25.6	25.5	24.8	25.1	24.1	24.9	23.8	25.6	24.1	24.5	23.5	24.3	23.1	25.7	24.2	25.5	24.1	24.9	25.2	25.2	24	24.7	23.9	23.6	24.8	20.5
22	24.4	25.2	26	26.8	24.5	25.3	24.9	25.7	25.8	24.6	24.8	24.1	24.9	24.8	26.5	24.6	25.1	25.3	24.7	24.3	24.1	25.6	25.1	26.6	25.3	26.3	24.4	24.3	24.1	25.3	26.3	24.6	25.5	24.5	24.2	25.2	22.7
Figure 5F	PBS	ADV	ADV + TP5	ADV-TP5
N1	25	27	37	51
N2	24	23	31	35
N3	24	31	30	60
N4	26	36	47	37
N5	28	30	41	29
N6	22	25	35	32
N7	22	29	60	32
N8	24	26	60	34
N9	26	31	40	36

## Sheet: FIG 5I-5K
Figure 5I	PBS										ADV-TP5										ADV-TP5 + aCD8a										ADV-TP5 + aCSF1R
1	47.9736	45.7627	57.7125	55.3616	50.7919	59.7535	54.8467	55.9855	53.1562	67.8386	53.4492	50.3087	61.6707	54.5479	52.98	55.9141	52.9417	63.8679	46.1696	50.9371	58.6368	51.1387	54.3579	50.8383	62.7264	43.2344	67.3039	55.2851	46.0827	51.1554	46.4814	57.9207	72.6176	68.0294	49.6191	47.9026	60.891	44.6699	53.2175	69.7885
4	90.6569	85.6146	91.9018	84.0997	75.1419	103.744	99.9824	92.7478	78.7301	81.8419	116.606	110.212	98.6864	114.675	114.984	75.5369	89.3687	89.4744	94.4463	78.6708	100.352	115.672	104.634	84.3536	114.327	84.7338	77.5874	84.4737	96.2256	102.142	97.5087	75.0407	97.4473	86.6386	92.9743	85.9119	96.2695	94.1288	106.731	86.7768
7	145.172	130.442	122.584	139.538	154.719	134.573	118.051	138.21	146.442	123.974	85.8637	122.531	109.144	102.612	92.2579	128.531	101.184	84.8006	82.3018	113.994	155.488	188.437	138.326	105.767	107.69	101.973	90.7037	132.574	140.361	126.703	119.613	137.759	152.509	184.162	150.064	110.624	172.383	124.359	146.149	120.439
10	161.591	171.352	180.582	180.366	175.164	173	254.636	172.039	142.706	245.407	150.005	132.096	122.954	130.364	137.302	139.801	173.235	149.003	126.293	132.58	229.966	183.151	213.538	157.718	227.933	205.659	216.587	235.641	194.208	154.102	175.585	217.981	235.47	202.454	236.584	264.83	242.356	246.823	210.618	263.455
13	185.526	198.114	314.935	273.194	343.513	280.167	359.647	349.648	330.779	274.5	187.304	150.454	148.582	140.883	137.952	194.626	212.226	124.016	95.1406	148.858	271.64	208.354	220.309	209.965	190.68	291.568	180.882	134.753	336.403	307.988	232.244	288.722	199.182	254.35	223.529	210.94	287.638	206.373	262.377	325.887
16	260.931	251.156	485.646	354.701	615.079	412.107	275.862	403.774	271.463	303.276	161.354	169.465	169.532	185.75	226.429	191.886	205.356	131.782	96.9105	152.441	328.261	289.857	308.459	221.312	365.81	260.307	213.331	183.973	399.51	334.451	243.937	481.886	302.952	344.771	244.872	259.486	212.657	389.966	316.107	282.847
19	450.677	333.588	703.906	564.906	872.898	521.309	403.183	421.705	285.868	365.335	260.441	196.139	251.704	286.388	270.377	229.681	198.695	229.596	205.127	210.005	365.682	302.983	445.57	389.712	395.239	445.518	362.872	410.317	349.672	470.075	360.815	529.498	382.925	316.368	378.602	463.717	381.546	341.142	397.183	413.053
22	757.266	529.048	980.521	686.351	1029.48	735.556	625.541	716.315	566.892	517.709	284.159	237.828	265.973	223.254	321.6	315.448	292.148	280.795	296.321	223.203	532.555	479.578	538.113	467.775	582.89	550.938	577.341	502.973	414.036	594.015	353.72	327.34	590.346	613.319	538.494	390.357	460.213	419.006	420.846	383.45
25	957.275	960.504	1006.99	988.039	1127.39	1341.31	1099.97	998.12	1054.63	738.523	326.293	317.13	312.239	303.312	405.278	400.626	326.442	395.443	288.148	290.298	640.748	827.686	702.145	606.636	807.123	720.156	602.481	346.941	522.434	729.859	562.99	548.983	660.324	543.407	515.472	431.197	795.054	908.73	487.933	645.112
28	1511	1265.41	1363.53	1631.78	1620.21	1176.14	1571.6	1325.33	1241.59	996.48	526.211	435.245	371.573	317.022	730.802	595.671	410.968	679.202	380.517	352.593	678.45	1127.97	847.604	1042.63	1183.05	949.081	945.178	712.512	593.012	1017.51	879.568	807.571	852.779	1054.15	879.471	794.952	841.564	944.515	486.652	1122.17
Figure 5K
1	21	19.4	22.1	22.2	21.5	21.3	22.1	19.7	20.2	21.4	22.3	22.2	21	21.6	20.3	19.5	20.3	21.5	20.9	21.1	20	21.4	21.5	20.5	22.2	22	22.2	20.7	20.8	22	21.7	21.6	22.4	22	21.6	20.9	20.3	19.3	20.1	21.2
4	20	20.5	21	22.7	21.1	21.7	20.4	21.9	20.1	20.3	20.4	22.6	22.3	21.4	20.2	20.5	22	21.8	21	21.4	21.5	22.4	20	22.2	21.3	22.3	20.4	19.8	19.8	21.7	22.8	20.8	20.1	22.6	20.1	22.2	22.1	22.1	22	20.7
7	21.4	21.7	22.8	22.6	20.6	21.9	22.4	20.7	20.3	20.5	22.2	22	21	19.8	21.8	21.8	21.6	19.9	22.8	20.7	20.9	21.7	22.5	22.5	21.2	21.5	21.1	22.8	22.5	22.4	21.3	20.7	20.8	22.7	21.6	20.3	21.2	20.2	20.3	20
10	22.6	22.3	20.8	21.1	20.7	20.8	21.3	21.8	21.4	22.4	23	22.4	20.6	21.3	22.7	22.7	21.5	20.6	21.7	21	23	22	21.1	22.2	21.4	21.3	22.9	20.5	23.1	22.7	22.2	22.4	22.9	22.5	20.5	21.1	20.9	22.4	23	22.4
13	21	22.1	22.9	23.7	21	23.9	23.4	21.5	23	21.2	22.8	21.7	23.3	23.3	21.9	20.8	23.2	24	21.7	22.9	23.7	20.9	24.1	21.9	21.1	23.5	23.9	21.5	22.7	22.2	21.3	22.5	23.1	21.4	21.3	21.6	21.3	22.1	23.8	23.9
16	24.3	21.8	24	22.4	22.7	23.4	22.4	23.8	21.7	22.3	22.4	21.5	21.5	23.6	24.3	21.7	23.7	23.9	23.5	22.8	24.2	21.4	22.6	22.5	23.9	23.7	22.5	21.9	24.2	22.6	22.8	21.9	22.5	24.2	24.4	22.7	21.7	21.6	23	23.9
19	24	22.7	25.5	22.9	24	25.1	25.3	23.3	24.7	24.5	24.1	22.6	24.9	23.8	23.2	25.1	23.2	23.1	22.8	24.2	24.6	25.3	22.8	23.1	25.5	24.6	25.1	25.3	23.1	25.1	23	24.3	23.7	25.1	24.3	23.4	23.1	23.2	23.8	25
22	25.3	22.9	25.2	24.6	24.4	24.4	22.8	24.5	23.9	24.4	23.7	23.1	24.8	24.7	24.9	24.2	24.9	24	24.3	24.3	24.1	23.9	23.4	25.5	24.2	23.8	24.4	25.3	22.7	25.3	24.6	23.9	24.5	24.1	24.8	23.6	24.9	24.3	23	25.2
25	24.4	24.8	25	25.2	23.9	24	25.4	25.5	25.2	25.4	24.3	25.2	25	23.8	23.8	23.6	24.6	23.7	24.5	24.7	24.9	24.7	25.3	23.7	24.3	24.5	25.2	25.3	23.7	25.5	24.2	23.8	24.1	23.9	23.7	23.7	23.8	24.5	25.1	24.9
28	25.1	24.6	24.2	25.2	24.6	24.8	23.6	24.4	23.6	24	25.4	25.1	25	23.8	24.6	25.1	24.4	25.3	23.6	24.3	24.8	24.4	23.7	24.6	24.6	23.8	24.6	24.2	25.1	23.9	24.8	24.5	25.5	24	24.1	24	24.7	24.1	23.9	25.4
Figure 5J	PBS	ADV-TP5	ADV-TP5 + aCD8a	ADV-TP5 + aCSF1R
N1	28	38	37	40
N2	33	40	31	37
N3	31	41	34	35
N4	28	52	37	37
N5	28	36	31	34
N6	33	40	34	43
N7	28	44	34	35
N8	31	42	41	40
N9	34	42	39	43
N10	36	48	37	34
