# Supplementary material for: Thymopentin enhances adenoviral oncolytic therapy by regulating macrophages and CD8+ T cells
Source: Commun Med (Lond). 2026 Mar 16;6:265. doi: 10.1038/s43856-026-01509-6 (PMC13136370; doi:10.1038/s43856-026-01509-6)
Supplement: Supplementary file 11 — Supplementary Data 8 [file 43856_2026_1509_MOESM11_ESM.xls]

## Sheet: Sheet1
Figure 6B	PBS						ADV						ADV+TP5						ADV-TP5
CD4+T	16.2	12.1	9.15	16.7	11.8	9.39	22.2	25.5	23.4	21.1	13.1	14.6	12.5	18.7	21.6	19.6	18	20.1	23.6	23.5	23.1	13	19.5	18.3
CD8+T	4.22	7.4	10.1	8.43	8.87	5.27	10.3	15.5	13.8	15.3	10	11.1	15.6	15.9	16.3	17.8	13.9	17.9	13.2	11.6	19.7	17.2	10.1	19
TAMs	5.78	4.54	12.9	13	13.5	13.1	11.7	12.5	23.5	16	12.4	15.1	14.3	24.4	25.6	14.3	17	19.2	16.2	16.1	19	18.8	17	19.3
Figure 6C	PBS	ADV	ADV + TP5	ADV-TP5		Figure 6D	PBS	ADV	ADV + TP5	ADV-TP5		Figure 6E	PBS	ADV	ADV + TP5	ADV-TP5
N1	2.78	9.39	5.58	7.54		N1	11.6	13.5	8.34	9.01		N1	11.4	7.23	11.2	9.63
N2	3.95	16.5	6.7	5.02		N2	9.16	24.8	8.88	10.5		N2	8.71	7.68	16.9	15.2
N3	5.09	10.6	10.1	5.6		N3	9.96	19.9	14.4	10.6		N3	9.89	5.08	17.3	12.8
N4	7.95	12.9	5.71	5.59		N4	10.2	16.5	10	8.86		N4	12.8	6.74	8.32	12.6
N5	9.01	11.3	9.49	9.29		N5	13.1	25.4	15.5	13.7		N5	8.93	7.5	8.94	9.74
N6	2.55	16.1	6.31	10.2		N6	7.47	18.6	6.76	7.84		N6	11.7	4.46	12.2	9.5
Figure 6F	PBS	ADV	ADV + TP5	ADV-TP5		Figure 6G	PBS	ADV	ADV + TP5	ADV-TP5		Figure 6H	PBS	ADV	ADV + TP5	ADV-TP5
N1	0.73	3.47	4.16	4.51		N1	0.95	1.48	2.36	4.08		N1	1.93	4.78	6.06	6.35
N2	1.31	2.36	4.06	3.74		N2	0.96	1.41	2.36	3.08		N2	3.37	4.89	5.81	6.42
N3	3.22	3.57	3.59	6.33		N3	2.52	2	2.9	2.08		N3	3.57	6.15	6.45	5.55
N4	1.87	4.03	4.19	4.33		N4	1.37	1.82	3.89	2.49		N4	3.09	4.74	6.13	10.3
N5	2.08	2.43	2.96	3.06		N5	1.91	2.49	2.43	2.02		N5	1.83	4.4	5.52	7.81
N6	3.48	2.87	4.61	4.7		N6	1.8	1.56	3.1	2.35		N6	1.65	8.35	5.55	4.83
