# Supplementary material for: Thymopentin enhances adenoviral oncolytic therapy by regulating macrophages and CD8+ T cells
Source: Commun Med (Lond). 2026 Mar 16;6:265. doi: 10.1038/s43856-026-01509-6 (PMC13136370; doi:10.1038/s43856-026-01509-6)
Supplement: Supplementary file 12 — Supplementary Data 9 [file 43856_2026_1509_MOESM12_ESM.xls]

## Sheet: FIG 7A-7B
Figure 7A(MDA-MB-231)	PBS					ADV					ADV+TP5					ADV-TP5
0	0	0	0	0	0	0	0	0	0	0	0	0	0	0	0	0	0	0	0	0
10	62.3238	63.0149	76.2103	69.0162	73.0812	55.2931	74.2152	82.4101	58.5887	63.6288	82.8762	51.4049	61.203	57.6995	67.9104	85.5108	61.5962	73.2923	59.7073	56.4937
12	98.1938	93.0001	131.616	151.795	105.306	75.428	93.3232	118.477	88.959	74.8972	66.3524	75.3896	68.5451	57.4216	72.3234	88.2433	64.6488	73.7211	63.2053	88.4129
14	190.12	183.704	166.49	187.827	148.086	137.207	194.102	140.632	150.505	125.916	92.0432	85.6536	109.208	128.551	91.2587	100.148	91.8413	103.715	106.032	125.58
17	429.68	354.696	276.951	486.864	211.748	261.679	293.198	243.7	211.488	234.501	103.55	127.99	172.254	169.071	144.014	127.323	111.484	104.17	106.954	130.519
20	690.404	592.553	619.967	646.905	378.608	493.474	373.053	432.911	381.068	514.838	191.189	231.168	234.643	242.095	232.871	226.842	185.078	143.951	275.144	265.646
23	1172.13	712.849	701.486	1226.56	984.426	685.332	644.947	897.667	781.419	666.37	313.518	464.335	363.796	374.505	260.486	447.281	410.26	279.099	420.815	398.847
26	1470.34	1123.49	1142.86	1380.94	1409.85	882.623	964.341	1278.22	754.015	947.75	584.529	762.375	683.148	485.919	298.321	566.485	379.95	365.446	608.065	647.499
30	1852.19	1433.02	1537.18	1816.22	1556.92	1228.52	1279.98	1319.2	1618.22	1175.23	694.6	1062.34	648.443	614.211	471.071	970.56	411.207	911.582	792.326	792.996
Figure 7A (HepG2)
0	0	0	0	0	0	0	0	0	0	0	0	0	0	0	0	0	0	0	0	0
7	59.3719	68.9926	66.4031	54.0393	71.465	78.8081	76.7291	53.9891	70.2822	58.1644	56.1172	72.8528	57.3459	54.2352	61.629	63.7283	70.7798	73.2305	53.1587	57.3843
9	86.0106	119.771	117.437	97.6265	101.303	89.4382	92.2781	98.9491	95.6895	88.774	85.7721	71.9007	79.6928	80.3242	84.4213	73.9187	79.2899	86.8028	84.5408	73.9978
11	184.128	179.507	212.875	237.141	163.085	122.434	137.036	177.641	171.529	135.588	102.789	83.7361	94.1055	102.109	83.2527	85.1894	92.4686	103.282	106.417	107.053
14	431.168	538.611	264.226	316.66	457.626	221.54	244.785	364.663	471.805	264.496	125.913	133.703	157.252	110.511	131.33	140.878	115.175	121.749	119.893	133.384
17	741.853	694.353	497.243	603.248	650.781	443.429	342.997	517.261	640.285	431.351	201.021	190.564	173.748	166.612	168.956	228.074	190.27	132.074	225.48	166.991
20	1154.3	932.763	661.912	698.722	1018.47	779.745	551.867	888.779	658.772	711.978	308.941	409.499	432.19	214.826	276.765	173.983	312.812	350.113	438.211	362.124
23	1402	1223.05	1030.23	1271.75	1289.83	1126.09	1081.91	1041.34	787.834	743.501	291.963	611.242	606.185	350.147	309.108	391.829	551.984	529.282	331.905	760.589
25	1824.33	1518.08	1259.93	1651.27	1686.02	1488.1	1120.41	1333.21	1144.01	958.337	559.141	820.438	715.777	451.38	370.262	546.823	734.224	719.447	359.017	910.015
Figure 7B(MDA-MB-231)	PBS	ADV	ADV+TP5	ADV-TP5
N1	30	34	38	35
N2	31	33	35	48
N3	30	31	39	36
N4	30	30	42	43
N5	30	34	45	38
Figure 7B (HepG2)	PBS	TP5	ADV	ADV+TP5
N1	25	26	40	41
N2	25	30	37	37
N3	27	29	37	36
N4	25	31	41	45
N5	25	33	45	41

## Sheet: FIG 7D-7E
Figure 7D	PBS					ADV					ADV+TP5					ADV-TP5
0	0	0	0	0	0	0	0	0	0	0	0	0	0	0	0	0	0	0	0	0
10	71.2499	88.7054	78.4933	87.8895	89.151	85.852	64.4431	74.3224	83.2839	87.9978	71.8014	89.7814	90.5805	69.2054	71.8367	78.3356	82.1914	87.5964	92.1436	72.7484
12	138.247	132.328	101.187	121.392	83.1185	114.426	98.1147	101.918	104.681	97.625	78.5593	101.812	87.3815	85.7513	98.9224	103.681	95.345	120.081	85.4952	95.88
14	167.484	274.95	140.345	320.214	175.52	158.527	141.198	119.708	142.792	259.893	105.659	112.366	122.952	123.208	120.404	149.04	109.593	125.046	158.863	155.323
16	397.374	331.98	346.365	339.6	249.709	256.838	212.858	177.481	374.936	281.77	146.895	206.19	296.746	155.941	188.366	215.218	197.719	212.434	176.758	248.083
18	528.752	758.396	383.989	799.619	345.065	342.231	422.847	415.752	453.123	323.477	243.096	256.178	302.285	276.155	210.557	311.309	197.283	199.1	163.787	281.036
20	706.004	742.546	552.395	1164.22	553.152	546.342	365.7	484.22	731.375	367.473	276.166	195.986	380.34	284.582	357.949	373.083	221.616	545.612	236.726	337.934
22	1037.68	966.569	756.165	1346.88	959.633	747.154	538.062	721.035	1004.52	593.269	344.58	411.218	506.218	404.743	435.742	432.636	287.978	428.748	391.696	432.342
25	1538.27	1179.22	1199.07	1672.75	1424.44	1040.38	745.351	969.773	1248.34	770.539	418.825	534.475	712.41	526.245	562.433	563.922	302.777	624.993	463.349	587.424
Figure 7E	PBS	ADV	ADV+TP5	ADV-TP5
N1	25	30	41	36
N2	29	35	38	45
N3	29	31	35	36
N4	25	28	39	41
N5	26	34	38	38

## Sheet: FIG 7F-7G
Figure 7F	PBS								TP5								HSV								HSV+TP5								VV								VV+TP5
10	67.8528	81.7452	85.4342	74.5252	84.9851	74.3412	75.1579	74.373	80.8549	77.1613	72.4493	74.5198	85.8978	84.3415	73.7043	85.5039	68.4703	76.6638	92.8203	84.9072	68.7541	77.814	77.576	72.6303	66.2541	72.4982	81.5475	89.9667	87.9396	92.2914	87.5386	76.6923	76.9984	71.0151	73.9676	82.4494	83.4488	75.6308	71.4972	84.1928	76.8108	85.8655	68.733	76.744	80.6408	70.5379	66.4888	90.92
12	120.004	119.845	137.107	104.116	110.31	88.1504	122.303	102.669	90.0609	136.469	99.5289	94.5822	104.737	102.562	100.243	96.5896	102.982	99.9552	97.0626	99.8047	102.227	93.288	98.9902	104.671	98.7744	87.5423	101.185	101.722	93.7376	98.3168	93.0392	99.076	86.6016	126.24	98.8066	115.446	99.9002	126.547	109.325	80.4863	75.6149	83.5325	96.6426	109.325	113.492	90.4514	109.107	80.1393
14	182.751	168.645	146.786	187.262	175.134	160.035	159.61	180.063	135.993	181.954	172.091	102.778	173.762	164.122	100.622	145.942	119.733	137.353	133.282	109.081	114.04	154.517	111.563	119.401	90.4498	104.675	108.898	121.848	112.748	82.9021	111.341	81.8535	93.0839	106.026	101.494	131.855	88.6735	109.175	143.738	109.627	99.7906	117.446	98.4507	92.6886	104.13	91.6707	103.124	102.993
17	291.781	185.059	220.848	328.471	269.047	372.964	267.663	381.386	168.688	340.985	321.522	142.018	280.968	187.915	199.894	309.018	107.266	177.267	274.113	148.095	267.723	301.946	148.646	129.95	168.259	144.324	190.487	139.809	168.699	107.27	127.817	140.076	188.316	187.521	245.978	128.721	182.176	188.375	184.963	170.754	142.05	145.925	154.203	196.798	185.616	157.349	126.888	191.494
20	525.499	297.743	380.159	523.16	553.558	440.914	400.844	580.532	244.058	517.761	376.27	306.897	496.371	297.122	278.756	507.668	171.666	228.168	523.524	184.181	485.653	499.411	171.506	277.875	241.668	185.557	233.52	210.037	346.617	149.966	177.105	155.221	340.506	406.653	376.947	223.277	417.063	300.457	292.003	264.346	217.559	208.336	295.873	314.198	271.397	248.855	160.591	266.883
23	909.664	587.471	717.084	694.529	859.948	625.427	646.093	908.54	407.388	668.37	564.211	418.4	814.424	323.854	485.248	884.253	278.132	366.837	863.569	374.109	645.588	686.859	245.502	530.563	400.211	257.895	366.743	257.37	542.857	352.593	367.786	286.193	558.842	673.621	658.506	498.331	524.782	560.136	663.593	402.313	271.708	280.999	305.432	481.284	380.767	284.167	218.893	344.208
26	1225.65	757.374	1233.04	1308.25	1200.77	773.701	1133.06	1383.29	663.411	1055.52	842.318	622.047	1194.85	463.159	668.879	1152.14	460.848	621.442	1118.17	591.12	820.263	870.958	472.723	840.009	586.663	365.373	540.831	335.167	567.58	559.331	510.284	392.534	644.954	1001.85	1073.99	635.283	799.789	917.057	941.318	612.042	404.929	394.823	369.665	875.515	543.944	360.872	254.203	555.295
29	1730.14	1156.01	1605.86	1592.6	1558.77	1053.04	1670.88	1847.61	1064.1	1415.73	1124.25	957.15	1694.14	645.463	936.346	1433.99	624.593	920.995	1346.5	663.925	1071.2	1341.66	607.174	1132.96	633.246	521.922	669.186	454.209	599.206	879.005	588.103	457.037	1071.1	677.602	1172.1	664.423	865.9	1097.31	877.077	725.692	474.243	470.053	451.047	938.656	589.637	410.242	320.124	631.243
Figure 7G	PBS	TP5	HSV	HSV+TP5	VV	VV+TP5
N1	29	35	39	41	32	47
N2	32	30	37	44	39	44
N3	29	34	31	40	31	48
N4	29	36	41	46	38	32
N5	29	29	34	42	34	42
N6	35	40	31	36	31	46
N7	29	36	42	40	35	50
N8	29	30	32	47	37	43
