# Supplementary material for: Thymopentin enhances adenoviral oncolytic therapy by regulating macrophages and CD8+ T cells
Source: Commun Med (Lond). 2026 Mar 16;6:265. doi: 10.1038/s43856-026-01509-6 (PMC13136370; doi:10.1038/s43856-026-01509-6)
Supplement: Supplementary file 13 — Supplementary Data 10 [file 43856_2026_1509_MOESM13_ESM.xlsx]

## Sheet: Sheet1
	FigS1 A
	0			5			20			50
	4.42	1.84	1.73	13.58	11.06	15.42	35.54	46.29	34.53	51.14	50.61	52.32
	FigS1 B
	0			1			10			20
	0.78	1.12	1.72	9.23	7.54	8.06	25.71	22.01	22.43	34.98	43.4	33.85
	FigS1 C
	0			1			10			20
	2.15	3.01	3.8	18.45	12.54	19.64	33.61	43.31	36.86	42.95	59.88	48.67
	FigS1 D
		ADV			ADV-TP5
	0.1	2.4	4.2	3.3	3.5	4.3	5.7
	1	32	41	55	63	53	47
	5	150	220	230	270	240	310
	10	450	310	370	370	350	330
	FigS1 E
		ADV			ADV-TP5
	0.1	6.4	5.1	4.3	5.5	4.7	6.7
	1	72	66	47	73	67	75
	5	120	230	180	350	200	240
	10	430	570	630	530	590	620
	FigS1 F
	1				3				5				7				9
	4.52165	1.85939	3.45329	4.00349	6.7973	8.0225	8.48812	7.48015	10.653	12.0245	10.6632	10.5205	14.9123	14.007	16.0925	16.942	11.6243	11.9453	12.7403	13.2699
