# Supplementary material for: Thymopentin enhances adenoviral oncolytic therapy by regulating macrophages and CD8+ T cells
Source: Commun Med (Lond). 2026 Mar 16;6:265. doi: 10.1038/s43856-026-01509-6 (PMC13136370; doi:10.1038/s43856-026-01509-6)
Supplement: Supplementary file 14 — Source Data [file 43856_2026_1509_MOESM14_ESM.xlsx]

## Sheet: Sheet1
	FigS2 B
		PBS							TP5							ADV						ADV+TP5							inactiveADV+TP5 inactiveADV+TP5 inactiveADV+TP5 inactiveADV+TP5 inactiveADV+TP5 ADV-TP5						ADV-TP5						inactiveADV-TP5
	1	83.0813	73.106	111.328	51.9115	68.3375	79.56	104.768	44.8356	87.7709	84.7074	104.428	83.0241	113.019	136.416	79.7732	87.057	93.0022	103.377	76.7028	80.5565	94.8685	102.793	91.57	81.288	98.784	106.15	102.85	79.56	104.768	130.537	92.228	103.933	81.2309	83.4332	101.154	94.8103	65.9959	115.914	81.6232	99.56	94.768	83.5375	82.228	103.933
	4	128.538	90.2	142.3	95.992	97.216	135.926	156.681	78.8425	97.626	92.51	150.784	147.994	86.022	108.841	95.8455	122.188	134.36	138.927	98.704	129.147	117.212	154.213	95.874	114.873	85.782	83.75	61.852	145.926	146.681	192.878	135.679	151.838	54.1205	86.022	125.316	108.841	107.911	77.2475	49.923	145.926	106.681	132.878	135.679	151.838
	7	155.759	120.2	224.3	109.554	171.394	136.853	227.875	216.562	54.144	63.2025	54.0225	180.589	41.624	258.457	189.651	215.339	178.336	172.062	142.884	291.964	61.25	166.464	70.304	117	77.976	103.933	107.909	246.853	147.875	169.984	199.962	190.235	141.312	101.338	80.1625	97.216	85.6745	159.528	76.7295	236.453	247.875	169.984	199.962	230.235
	10	156.816	279.046	265.598	188.65	251.982	265.6	326.4	180.336	209.202	134.67	245.426	135.759	196.992	219.961	192.262	343.218	206.2	289.376	242.884	302.58	141.312	196.992	100.352	97.47	100.352	82.8345	65.664	365.6	326.4	199.962	210.495	227.008	144.869	80.0565	175.857	96.9105	90.396	189.179	95.4	365.6	326.4	299.962	210.495	327.008
	13	403.082	461.288	450.846	265.696	171.394	431.695	402.688	298.526	308.308	178.596	285.101	272	251.256	279.864	216.562	330.021	289.232	271.63	325.316	399.384	274.36	153.6	178.024	188.65	235.669	0	159.744	431.695	402.688	319.39	341.312	397.488	173.664	146.853	133.2	72.03	82.472	123.008	127.008	431.695	402.688	419.39	441.312	497.488
	16	412.51	316.368	382.925	410.478	516.096	648.27	535	255.938	341.005	343.188	440.128	217.728	310.464	147.456	327.008	432.11	385.396	365	327.008	385.396	201.144	147.875	0	0	218.489	0	166.698	548.27	535	416.096	636.356	525.931	222.376	125.316	252.761	0	31.941	255.881	108.192	648.27	535	516.096	576.356	431.861
	FigS2 C
		PBS							TP5							ADV						ADV+TP5							inactiveADV+TP5						ADV-TP5						inactiveADV-TP5
	1	20.3	21.8	20.1	20.1	18.6	19.9	20.6	21.5	18.3	20.9	19.9	19.6	18.6	20.2	18.6	19.6	20.6	22	19.1	20.8	20.5	20.1	20.5	20.9	21.7	18.1	19.6	20	21.4	22	22	22.4	20.1	18.8	17.4	21.5	19.4	19.8	17.1	21	19.4	20.1	17.6	17.5
	4	20.8	17.8	20.1	23.6	21.4	21.5	21.3	23.5	21.6	25	21.2	24.2	23.5	22.7	24.1	22.2	23.5	24.5	23.9	24.5	22.3	24.5	22.4	23.4	24.5	21.6	22.4	21.4	23	23.3	23.1	22.8	22.2	20.9	22.4	25.1	23.2	22.5	21.4	23.8	22.4	25.5	22.5	22
	7	20.3	21.5	24.6	23.1	20.5	21.3	21.5	22.1	20.6	24.7	20.9	23.3	22.7	21.8	23.9	21.5	23	23.2	23.6	22.1	22.4	23.8	23.1	22.8	24.3	21.8	22	21.9	22.9	23.5	23.5	22.3	22.7	20.7	22.4	23.9	22.1	22.5	22.1	23.1	21.6	25.8	22.5	21.6
	10	20.1	21.4	25.1	22.4	21.3	21.7	21.3	22.5	21.8	24.2	21.4	23.1	22.3	21.4	23.3	20.3	22.5	22.9	22.8	21.2	21.6	23.4	23.1	22.7	24.1	21.6	21.4	22.3	21.2	23.2	22.4	22.2	22.3	21.2	22.5	23.9	22.7	21.9	21.9	22.8	21.9	24.6	22.1	20.8
	13	22.2	22.4	23.1	23.8	24.2	21	24.3	23.2	20.8	22.9	23.2	22.3	21.9	22.4	20.9	22.6	23.3	22.7	23.8	23.1	22.6	23.9	20.4	24.2	22.9	21.5	21.5	23.2	22.1	22.1	23.4	21.3	23.5	23.9	23.4	21.9	23.6	20.9	22.1	20.6	21.2	22	22.7	18.4
	16	22.7	22.2	22.1	24.3	23.6	21.8	24	23.5	22.1	23.2	23.2	21.4	22.8	23.1	23.9	20.3	21.9	21.8	22.9	22.2	22.5	23.3	21.1	23.9	22.6	21	21.3	23.3	23.8	22.8	23.7	21.6	23.1	23.2	22.9	21.5	23.6	21.3	21.6	21.2	20.8	21.7	22	22.3
	FigS2 D
	PBS							ADV							TP5							ADV+TP5							ADV-TP5							Inactivated ADV							Inactivated ADV-TP5
	10.77	9.6	9.52	9.64	9.17	11.15	9.94	15.73	20.95	14.67	13.28	13.87	8.93	13.78	17.59	12.15	17.35	13.93	11.23	12.08	7.15	36.96	53.35	16.71	33.42	48.02	37.42	41.47	31.34	25.48	25.84	23.41	17.24	22.34	18.14	13.59	17.86	19.83	9.54	9.4	10.35	9.51	7.82	16.12	17.02	14.67	8.38	14.68	13.49
	FigS2 E
	PBS							ADV							TP5							ADV+TP5							ADV-TP5							Inactivated ADV							Inactivated ADV-TP5
	37.91	39.46	28	36	37.19	19.69	33.43	27.43	41.67	44.65	40.87	53.64	66.86	49.15	29.16	28.39	33.73	33.44	29.92	38.28	41.96	24.96	15.29	38.15	29.87	21.04	17.58	39.17	25.75	40.08	19.95	47.09	23.21	24.05	24.29	24.4	49.38	24.02	30.88	29.15	55.87	25.45	23.93	25.46	35.65	53.78	23.64	38.39	53.99
	FigS2 F
	PBS							ADV							TP5							ADV+TP5							ADV-TP5							Inactivated ADV							Inactivated ADV-TP5
	17.97	24.66	31.32	22.42	21.74	26.75	17.72	34.31	27.94	46.51	35.53	30.66	33.73	38.85	23.16	30.79	18.25	20.97	27.17	21.07	24.73	23	49.43	14.6	20.36	20.48	23.13	14.53	28.37	28.1	26.83	26.67	14.4	19.75	34.19	24.65	30.53	30.9	32.62	29.44	14.24	9.13	25.41	20.32	29.03	30.27	23.68	3.93	29.82
	FigS2 G
	PBS							ADV							TP5							ADV+TP5							ADV-TP5							Inactivated ADV							Inactivated ADV-TP5
	0.78	3.65	0.61	1.18	1.92	7.09	1.82	6.28	5.07	5.22	11.01	4.01	4.3	3.64	3.65	7.34	2.75	10.83	4.45	3.49	2.97	12.08	23.2	2.46	18.18	11.5	5.78	10.09	18.73	21.51	6.25	24.73	5.18	2.69	3.75	3.77	1.59	4.48	4.64	3.33	1.14	3.83	2.83	2.18	5.24	5.87	3.46	0.31	2.39
